# Supplementary material for: Prevalence and Determinants of Mental Health among COPD Patients in a Population-Based Sample in Spain
Source: J Clin Med. 2021 Jun 24;10(13):2786. doi: 10.3390/jcm10132786 (PMC8268632; doi:10.3390/jcm10132786)
Supplement: Supplementary file 1 [file jcm-10-02786-s001.zip]

Archive with 1 entries (1 files):
- jcm-1230083-supplementary.pdf
